# Supplementary material for: The Inhibitory Effect of Noscapine on the In Vitro Cathepsin G-Induced Collagen Expression in Equine Endometrium
Source: Life (Basel). 2021 Oct 19;11(10):1107. doi: 10.3390/life11101107 (PMC8539599; doi:10.3390/life11101107)
Supplement: Supplementary file 1 [file life-11-01107-s001.zip]

Archive with 1 entries (1 files):
- life-1405545-supplementary.pdf
